# Supplementary material for: Electrical Impedance of Upper Limb Enables Robust Wearable Identity Recognition against Variation in Finger Placement and Environmental Factors
Source: Biosensors (Basel). 2021 Oct 16;11(10):398. doi: 10.3390/bios11100398 (PMC8534261; doi:10.3390/bios11100398)
Supplement: Supplementary file 1 [file biosensors-11-00398-s001.zip]

Archive with 1 entries (1 files):
- biosensors-1403744-supplementary.pdf
